# Supplementary material for: Investigating the Genetic Profile of the Amyotrophic Lateral Sclerosis/Frontotemporal Dementia (ALS-FTD) Continuum in Patients of Diverse Race, Ethnicity and Ancestry
Source: Genes (Basel). 2021 Dec 28;13(1):76. doi: 10.3390/genes13010076 (PMC8775163; doi:10.3390/genes13010076)
Supplement: Supplementary file 1 [file genes-13-00076-s001.zip]

Archive with 1 entries (1 files):
- genes-1514337-supplementary.pdf
